# Supplementary material for: Temperature measurement data gathered from off-gas duct of a submerged arc furnace utilised for silicomanganese production
Source: Data Brief. 2021 Jun 24;37:107242. doi: 10.1016/j.dib.2021.107242 (PMC8237608; doi:10.1016/j.dib.2021.107242)
Supplement: Supplementary file 1 [file mmc1.xlsx]

## Sheet: Table II
Table II: Raw data showing change in duct-cap temperature over-time (Represents Figure 1)
Day 1		Day 2		Day 3		Day 4
Time (hrs)	Temp (°C)	Time (hrs)	Temp (°C)	Time (hrs)	Temp (°C)	Time (hrs)	Temp (°C)
0	547.917	0	559.798	0	685.417	0	482.667
0.166667	566.667	0.111111	528.283	0.0555556	712.5	0.0222222	496.167
0.388889	500	0.166667	541.616	0.144444	716.667	0.133333	500
0.555556	529.167	0.277778	653.939	0.2	725	0.233333	492.333
0.666667	587.5	0.444444	677.778	0.233333	733.333	0.277778	500
0.833333	529.167	0.588889	653.939	0.377778	745.833	0.311111	523.75
1.05556	500	0.688889	649.495	0.466667	733.333	0.355556	505.417
1.16667	541.667	0.777778	683.838	0.555556	716.667	0.555556	500
1.38889	494.25	0.888889	661.616	0.577778	740.833	0.766667	550
1.61111	516.667	1	741.616	0.722222	711.667	0.811111	545.417
1.66667	508.333	1.33333	621.212	0.755556	716.667	0.944444	554.583
1.72222	522.917	1.38889	601.01	0.8	750	1	561.667
1.77778	516.667	1.61111	605.051	0.911111	728.75	1.11111	561.25
1.88889	522.917	1.74444	627.273	0.966667	750	1.12222	554.583
2	486.5	1.77778	635.354	0.977778	745.833	1.22222	565.833
2.11111	529.167	1.82222	605.051	0.988889	695.417	1.45556	526.25
2.33333	453.833	2.08889	541.616	1.16667	711.667	1.55556	500
2.55556	476.917	2.24444	572.727	1.26667	706.667	1.57778	537.5
2.66667	560.417	2.31111	541.616	1.33333	643.75	1.65556	523.75
2.72222	581.25	2.54444	677.778	1.53333	711.667	1.77778	462.333
2.74444	566.667	2.57778	687.879	1.61111	716.667	2	492.333
2.83333	547.917	2.68889	741.616	1.66667	720.833	2.42222	614.583
2.94444	587.5	2.94444	605.051	1.87778	666.667	2.44444	658.333
3	581.25	3	601.01	2	695.417	2.66667	768.75
3.05556	541.667	3.06667	611.111	2.12222	637.917	2.87778	846.667
3.08889	533.333	3.27778	665.657	2.23333	674.167	2.95556	885.417
3.27778	547.917	3.33333	681.818	2.44444	631.25	3.14444	702.083
3.38889	522.917	3.34444	661.616	2.56667	612.083	3.33333	614.583
3.5	547.917	3.46667	631.717	2.72222	754.167	3.35556	591.667
3.61111	508.333	3.53333	677.778	2.77778	762.5	3.53333	550
3.86667	455.75	3.54444	625.253	2.86667	783.333	3.61111	608.333
3.97778	434.583	3.64444	617.172	2.92222	804.167	3.67778	603.333
4.11111	430	3.67778	625.253	2.97778	796.667	3.73333	620.833
4.22222	455.75	3.74444	592.121	3	762.5	4.01111	562.5
4.38889	435.417	3.86667	585.657	3.11111	787.917	4.23333	599.583
4.72222	471.167	4.02222	564.646	3.16667	796.667	4.36667	562.5
4.94444	505	4.11111	580.808	3.22222	746.25	4.47778	574.583
5.08889	604.167	4.22222	568.687	3.45556	616.667	4.54444	570.833
5.16667	572.917	4.33333	580.808	3.65556	604.583	4.66667	574.583
5.27778	581.25	4.44444	635.354	3.87778	570	4.72222	523.75
5.38889	731.25	4.55556	621.212	3.96667	575	4.95556	554.583
5.61111	747.917	4.56667	580.808	4.16667	525	5.03333	472.667
5.66667	797.917	4.58889	669.697	4.24444	529.583	5.27778	614.583
6.08889	455.75	4.62222	677.778	4.35556	518.708	5.53333	629.167
6.27778	522.917	4.64444	601.01	4.4	536.667	5.61111	650.417
6.38889	500	4.66667	584.848	4.44444	536.667	5.65556	618.75
6.5	581.25	4.83333	580.808	4.53333	570	5.68889	629.167
6.61111	550	5	627.273	4.78889	633.333	5.78889	629.583
6.66667	600	5.11111	681.818	4.84444	587.5	5.83333	647.917
6.77778	614.583	5.38889	524.242	5.14444	503.333	6.11111	505.417
6.92222	583.333	5.55556	635.354	5.22222	495	6.22222	516.667
6.96667	620.833	6	536.768	5.44444	570	6.25556	523.75
7.05556	625	6.06667	536.768	5.85556	663.333	6.32222	509.167
7.16667	581.25	6.2	511.717	6.05556	552.083	6.35556	537.5
7.18889	607.5	6.24444	552.525	6.16667	518.708	6.43333	518.75
7.44444	486.5	6.34444	576.768	6.24444	516.667	6.46667	527.5
7.72222	597.917	6.44444	511.717	6.31111	536.667	6.55556	670
7.83333	550	6.53333	550.909	6.35556	518.708	6.68889	679.167
7.94444	747.917	6.55556	585.657	6.44444	525.417	6.81111	650.417
8.16667	814.583	6.8	590.909	6.62222	552.083	6.86667	737.5
8.44444	614.583	6.94444	574.747	6.83333	579.167	6.94444	750.417
8.83333	541.667	7	576.768	6.88889	604.583	6.97778	710.417
9.05556	547.917	7.02222	605.051	6.94444	666.667	7.02222	729.167
9.16667	597.917	7.16667	617.172	7.05556	678.75	7.54444	735.833
9.27778	577.917	7.22222	601.01	7.13333	695.417	7.57778	558.333
9.38889	581.25	7.25556	625.253	7.16667	637.5	7.65556	574.167
9.5	560.417	7.44444	576.768	7.44444	620.833	7.72222	554.167
9.61111	558.333	7.64444	687.879	7.64444	645.833	7.8	566.25
9.66667	550	7.85556	535.96	7.67778	612.083	7.88889	554.167
9.72222	604.167	8.22222	661.616	7.85556	695.417	8.05556	577.083
9.77778	634.167	8.44444	722.222	8.1	678.75	8.31111	537.917
10.0333	522.917	8.61111	641.818	8.16667	631.25	8.42222	537.917
10.1444	581.25	8.76667	722.222	8.24444	675	8.56667	541.667
10.3333	541.667	8.83333	732.323	8.35556	612.083	8.67778	545.417
10.5556	581.25	8.96667	742.424	8.44444	637.917	8.8	554.167
10.6667	681.25	9	750.505	8.53333	633.333	8.86667	537.5
10.8333	607.5	9.08889	714.141	8.58889	637.917	8.93333	570
10.9778	691.667	9.11111	722.222	8.61111	662.5	9.05556	558.333
11.0222	704.167	9.2	738.384	8.63333	666.667	9.11111	586.667
11.1111	674.583	9.34444	741.616	8.67778	653.75	9.15556	570
11.2778	664.583	9.43333	750.505	8.77778	620.833	9.17778	570.417
11.3333	677.083	9.46667	709.697	8.83333	642.083	9.25556	795.833
11.5333	647.917	9.54444	714.141	8.92222	729.167	9.34444	531.25
11.6444	634.167	9.61111	709.697	9	736.667	9.4	554.167
11.7556	647.917	9.66667	693.939	9.08889	716.667	9.52222	531.25
12	560.417	9.77778	714.141	9.12222	775.833	9.63333	537.917
12.1111	643.75	9.88889	691.919	9.16667	791.667	9.66667	554.167
12.2222	560.417	10.1111	669.697	9.25556	762.5	9.76667	492.333
12.3333	577.917	10.2222	665.657	9.42222	720.417	9.8	492.333
12.3889	560.417	10.5556	612.727	9.45556	736.667	9.88889	558.333
12.6111	614.583	10.6444	655.556	9.5	720.417	10	574.167
12.7222	597.917	10.7889	559.798	9.66667	696.25	10.1667	577.083
12.8333	620.833	11.0556	722.222	9.96667	662.5	10.2222	570.833
12.9444	587.5	11.1111	665.657	10.2778	561.667	10.4444	582.917
13.1667	577.083	11.3111	742.424	10.3333	622.917	10.5556	510.417
13.3889	647.917	11.3667	709.697	10.3667	629.167	10.6111	492.333
13.4444	620.833	11.4444	647.475	10.4444	622.917	10.6333	500
13.6667	674.583	11.6111	714.141	10.6444	660.417	10.6889	504.583
13.6889	658.333	11.7444	741.616	10.6667	625	10.7667	679.167
13.7778	683.333	11.8333	710.101	10.7333	655	10.8667	649.583
13.9111	668.75	11.8556	754.545	11	730	10.8889	666.667
14	677.083	11.8667	750.505	11.2222	649.167	10.9444	620.417
14.1111	634.167	12.1111	665.657	11.3	666.667	11	615.833
14.3333	674.583	12.2	669.697	11.4333	655	11.0444	642.083
14.4444	508.333	12.2222	722.222	11.6667	637.5	11.1111	654.167
14.5556	541.667	12.3556	732.323	11.7778	616.667	11.1667	666.667
14.6667	522.917	12.4444	709.697	12.0222	604.167	11.2222	740.833
14.7778	550	12.7778	677.778	12.3111	608.333	11.3333	620.833
15.1111	654.167	12.8889	738.384	12.3889	593.333	11.3889	604.167
15.2222	604.167	13.1111	661.616	12.4444	600	11.4778	770.417
15.2778	654.167	13.2222	639.394	12.5444	592.917	11.7222	779.167
15.3667	631.25	13.3333	697.98	12.7222	618.75	11.7778	754.167
15.3889	647.917	13.4444	687.879	12.8	637.5	11.8333	766.667
15.5	634.167	13.4889	697.98	12.8444	629.167	11.9444	740.833
15.5556	647.917	13.5556	677.778	13.1333	637.5	12.1556	638.333
15.8333	677.083	13.6444	697.98	13.2778	620.833	12.2222	645.833
16.1111	643.75	13.7222	677.778	13.4333	559.167	12.2444	632.083
16.3333	634.167	13.8333	709.697	13.5556	570.833	12.3333	616.667
16.3889	620.833	13.8889	691.919	13.6556	553.75	12.4444	611.667
16.5556	625	14.6111	515.354	13.7889	608.333	12.5111	642.5
16.6889	637.5	14.6889	516.97	13.9111	557.5	12.6667	616.667
16.7222	634.167	14.8333	588.889	14.2222	473.083	12.6889	620.833
16.8333	643.75	14.9667	611.515	14.3889	604.167	12.8111	616.667
16.9667	658.333	15.1	580.808	14.4444	612.5	12.9778	654.167
17.2444	643.75	15.1667	665.657	14.5222	604.167	13.1111	654.167
17.4667	614.583	15.2222	665.657	14.6444	591.667	13.2444	645.833
17.6667	658.333	15.2333	665.657	14.7222	586.667	13.3222	662.083
17.8111	620.833	15.3444	770.707	14.8333	620	13.3556	632.083
17.8333	631.25	15.4444	736.364	14.8889	575	13.4333	651.25
18	575	15.4889	854.747	14.9778	624.167	13.5556	686.667
18.0778	634.167	15.7222	673.737	15.0556	615.833	13.6222	679.167
18.4778	529.167	15.8889	722.222	15.1333	591.667	13.6889	695.417
18.6111	600	15.9444	677.778	15.2333	615.833	13.7222	693.75
18.7778	708.333	16.0556	702.02	15.3111	624.167	13.7556	699.167
18.8889	634.167	16.1111	693.939	15.4333	661.667	13.7778	695.833
19.1667	560.417	16.2	714.141	15.5	629.167	13.8	670.417
19.3333	577.917	16.2778	668.889	15.5556	624.167	13.8667	691.667
19.3444	560.417	16.3556	671.717	15.6556	608.75	13.9111	604.167
19.4778	581.25	16.4444	702.02	15.6889	615.833	14.0556	574.167
19.6667	577.917	16.5	665.657	15.7556	624.167	14.2111	578.333
19.7222	583.333	16.7778	687.879	15.8333	637.5	14.3889	562.5
20.1111	533.333	16.8111	660.808	15.8889	624.167	14.4667	574.583
20.2778	587.5	16.8556	671.717	15.9444	632.083	14.5556	565.833
20.4444	560.417	16.8778	661.616	16.0889	670.417	14.5778	574.167
20.5556	625	17.0778	715.354	16.2222	725	14.6222	578.333
20.7778	581.25	17.4444	645.455	16.3556	671.667	14.7222	632.083
20.8333	600	17.9667	710.505	16.4444	687.5	14.8889	581.25
21.0556	587.5	18.2222	452.485	16.5222	695	15	589.583
21.1667	575	18.2778	500	16.6333	665.833	15.0556	581.25
21.3111	547.917	18.3	544.444	16.6889	654.167	15.1	607.5
21.4111	587.5	18.3333	500	16.7778	677.083	15.1667	599.167
21.5222	572.917	18.4444	613.131	16.9444	624.167	15.1778	591.667
21.6667	566.667	18.6667	556.566	17.0889	632.083	15.2	611.25
21.7556	558.333	18.7222	568.687	17.2556	612.5	15.2111	599.167
21.8333	579.167	18.8	560.606	17.4222	633.333	15.2222	778.333
22	486.5	18.8556	572.323	17.6444	579.167	15.2444	800
22.2222	478.833	18.9222	454.465	17.6889	595	15.2556	808.333
22.3889	490.417	18.9778	467.515	17.7556	566.667	15.3333	810.833
22.6667	407.667	19.0556	460.404	17.7778	595.833	15.4444	778.333
22.7222	536.667	19.1111	636.162	17.8333	604.167	15.4667	804.167
22.8889	500	19.1556	645.455	17.8889	628.75	15.5667	760.417
22.9444	550	19.3889	687.879	18	590.833	15.6111	762.917
23.1111	545.833	19.4444	652.727	18.2	604.167	15.6556	775.417
23.2111	597.917	19.6444	551.717	18.2444	616.667	15.7778	760.417
23.3333	550	19.6667	584.444	18.3	579.167	15.8333	672.917
23.4444	577.083	19.9111	515.354	18.6	478.833	15.8889	673.333
23.7222	494.25	20.1111	564.646	18.6667	486.5	15.9444	679.167
23.9444	508.333	20.2778	590.909	18.7556	463.833	16.2778	673.333
24	500	20.3333	515.354	18.9778	520.417	16.3333	689.583
24.0556	503.333	20.4556	681.818	19.1444	491.5	16.4778	670
24.3333	475	20.6667	621.212	19.2111	473.083	16.5778	678.333
24.3889	484.583	20.8889	524.242	19.2667	496.167	16.7	670
24.4444	450	21.2	613.131	19.3333	478.833	16.8	699.583
Avg.	578.887	21.2556	624.848	19.3556	496.167	16.9444	699.583
Std.	70.3506	21.3667	613.131	19.4556	521.25	17.0889	689.583
Max	814.583	21.5	605.051	19.5	490.417	17.2333	691.667
Min	407.667	21.6111	624.848	19.6111	512.5	17.3111	733.75
Upper	649.237	21.7111	605.051	19.6667	525.417	17.3667	725.833
Lower	508.536	21.8	613.131	19.7	508.333	17.4222	743.75
		21.9	624.848	19.8556	521.25	17.5778	716.25
		21.9444	596.97	19.9556	550	17.7222	811.667
		21.9778	635.354	20	570.833	17.7778	683.333
		22.2444	462.768	20.1	518.75	17.9444	695
		22.4667	642.222	20.1333	500	18	681.25
		22.5556	649.495	20.2222	508.333	18.0556	691.25
		22.8667	559.394	20.2889	500	18.1333	662.5
		22.8889	601.01	20.3333	604.167	18.2	800.417
		22.9556	608.687	20.5	513.333	18.2444	770.833
		23.2111	596.566	20.6222	546.667	18.3111	760.417
		23.2778	714.545	20.7	540.833	18.3444	739.583
		23.4	621.616	20.7778	520	18.5556	739.583
		23.5556	598.99	20.8889	545.833	18.6667	741.667
		23.7222	617.172	21	529.167	18.7778	745.833
		23.7778	590.909	21.1	512.5	18.8222	714.167
		23.8333	580.808	21.1444	550	18.8889	717.083
		23.8889	598.99	21.2444	512.5	18.9444	742.083
		24	568.687	21.2889	500	19.0556	733.333
		24.0556	588.081	21.3333	512.5	19.1333	748.333
		24.1667	535.556	21.3889	508.333	19.1667	739.583
		24.2778	544.848	21.4333	500	19.2667	745.833
		24.4444	544.848	21.5	521.667	19.3333	748.333
		Avg.	633.004	21.5778	542.917	19.3667	729.167
		Std.	71.546	21.6444	550	19.4556	733.333
		Max	854.747	21.7556	542.917	19.5444	737.083
		Min	452.485	21.8444	550	19.6111	739.583
		Upper	704.55	21.9	536.667	19.6667	779.583
		Lower	561.458	21.9778	563.333	19.7222	729.167
				22.0333	557.5	19.7778	717.083
				22.2333	503.75	19.8333	702.917
				22.3556	507.083	19.8556	697.917
				22.4667	531.25	19.8778	689.583
				22.5556	534.167	19.9	697.917
				22.6667	589.583	19.9222	678.75
				22.7222	556.25	19.9444	670.833
				22.8	583.333	20	680
				22.8889	601.667	20.1333	678.75
				22.9444	590.833	20.2222	621.25
				23	595.833	20.2444	631.25
				23.0556	587.5	20.3556	641.25
				23.1111	662.5	20.4333	647.917
				23.1667	691.667	20.4667	658.333
				23.2778	609.583	20.5556	650.417
				23.3333	691.667	20.6667	647.917
				23.6222	590.833	21	645
				23.8333	685.417	21.2	637.5
				23.9556	604.167	21.3333	629.167
				24.0889	575	21.3667	633.333
				24.1111	558.75	21.4	637.5
				24.1222	575	21.4778	645
				24.2222	565.417	21.5444	645.417
				24.3333	575.833	21.5889	647.917
				24.4222	550.833	21.6333	654.583
				Avg.	615.709	21.6667	662.5
				Std.	79.0621	21.6778	652.083
				Max	804.167	21.7778	637.917
				Min	463.833	21.8889	650
				Upper	694.771	21.9889	641.667
				Lower	536.647	22.0222	662.5
						22.2	658.333
						22.3222	758.75
						22.3667	737.083
						22.4444	750
						22.5444	783.333
						22.6	712.5
						22.6889	725
						22.7778	729.167
						22.8222	770
						22.8889	817.083
						22.9778	758.75
						23.2222	753.75
						23.3111	742.083
						23.3778	766.25
						23.4556	778.75
						23.5556	758.75
						23.6222	767.083
						23.6556	753.75
						23.7222	833.333
						23.7778	808.75
						23.8667	741.667
						24	775
						24.1111	737.5
						24.2222	770.833
						24.2444	737.5
						24.3111	755
						24.3444	686.667
						24.4333	702.917
						24.5333	691.667
						Avg.	650.046
						Std.	88.6077
						Max	885.417
						Min	88.6077
						Upper	738.653
						Lower	561.438

## Sheet: Table III
	Table III: SAF burden temperatures for Day 1 to 4 (Represents Figure 2)
	DAY
	1	2	3	4
	996	1136	1236	1177
	1221	1045	1290	1287
	1375	1263	1154	1281
	1115	1217	1089	1257
	1288	1142	1296	1277
	1167	1058	1260	1214
	1120	1125	1100	1118
	1205	1141	1183	1068
	1226	1175	1255	1300
	1061	1240	1154	1134
	936	933	1236	1272
	1249	1283	1367	1230
	1173	1271	1212	1167
	1112	861	1153	1162
	1118	1130	1135	1114
	1218	1243	1201	1266
	1235	1243	1328	1225
	1115	1253	1270	1099
	CALCULATIONS
Avg.	1184.11
Std.	97.3376
Max - measured	1375
Min - measured	861
Max - calculated	1281.45
Min - calculated	1086.77
